# Supplementary material for: General Unified Microbiome Profiling Pipeline (GUMPP) for Large Scale, Streamlined and Reproducible Analysis of Bacterial 16S rRNA Data to Predicted Microbial Metagenomes, Enzymatic Reactions and Metabolic Pathways
Source: Metabolites. 2021 May 24;11(6):336. doi: 10.3390/metabo11060336 (PMC8225202; doi:10.3390/metabo11060336)
Supplement: Supplementary file 1 [file metabolites-11-00336-s001.zip]

Archive with 1 entries (1 files):
- metabolites-1197562-SI.pdf
